# Supplementary material for: A pilot study of chlormequat in food and urine from adults in the United States from 2017 to 2023
Source: J Expo Sci Environ Epidemiol. 2024 Feb 15;34(2):317–21. doi: 10.1038/s41370-024-00643-4 (PMC11142907; doi:10.1038/s41370-024-00643-4)
Supplement: Supplementary file 1 — Supplementary tables [file 41370_2024_643_MOESM1_ESM.xlsx]

## Sheet: Table S1
Sample ID	Sex	Demographic Information	Age	Collection Year	Collection Location	Chlormequat (nmol/L)	Creatinine (mmol/L)	Chlormequat (nmol/L) w/ ND LOD/sqrt2	Chlormequat (𝜇mol/mol creatinine)	Chlormequat 𝜇g/g creatinine
1	Female	Caucasian	29	2017	Charleston, SC	2.1	10.07	2.1	0.20854	0.225223
2	Female	Caucasian	32	2017	Charleston, SC	4.1	7.03	4.1	0.583215	0.629872
3	Female	Caucasian	31	2017	Charleston, SC	ND	3.19	0.424264	0.132998	0.143638
4	Female	Caucasian	31	2017	Charleston, SC	ND	1.19	0.424264	0.356524	0.385046
5	Female	Caucasian	30	2017	Charleston, SC	1	3.61	1	0.277008	0.299169
6	Female	Caucasian	25	2017	Charleston, SC	6.4	6.91	6.4	0.926194	1.00029
7	Female	Caucasian	31	2017	Charleston, SC	ND	2.54	0.424264	0.167033	0.180396
8	Female	Caucasian	22	2017	Charleston, SC	ND	8.1	0.424264	0.0523783	0.0565685
9	Female	Caucasian	33	2017	Charleston, SC	1	0.81	1	1.23457	1.33333
10	Female	Caucasian	35	2017	Charleston, SC	ND	3.31	0.424264	0.128176	0.138431
11	Female	Caucasian	28	2017	Charleston, SC	1.1	7.18	1.1	0.153203	0.16546
12	Female	Caucasian	31	2017	Charleston, SC	ND	0.9	0.424264	0.471405	0.509117
13	Female	Caucasian	34	2017	Charleston, SC	1	1.44	1	0.694444	0.75
14	Female	Caucasian	32	2017	Charleston, SC	2.1	4.25	2.1	0.494118	0.533647
15	Female	Caucasian	33	2017	Charleston, SC	5.8	8.93	5.8	0.649496	0.701456
16	Female	Caucasian	34	2017	Charleston, SC	2.6	6.07	2.6	0.428336	0.462603
17	Female	Caucasian	30	2017	Charleston, SC	6.9	8.31	6.9	0.830325	0.896751
18	Female	Caucasian	31	2017	Charleston, SC	1.6	0.32	1.6	5	5.4
19	Female	African American	20	2017	Charleston, SC	1.2	4.07	1.2	0.29484	0.318428
20	Female	Caucasian	33	2017	Charleston, SC	2.2	6.71	2.2	0.327869	0.354098
21	Female	African American	25	2017	Charleston, SC	ND	5.25	0.424264	0.0808122	0.0872772
22	Male	Caucasian	44	2017	Maryland Heights, MO	2	5.55	2	0.36036	0.389189
23	Male	Caucasian	52	2017	Maryland Heights, MO	ND	1.45	0.424264	0.292596	0.316004
24	Female	Caucasian	62	2018	Maryland Heights, MO	ND	1.37	0.424264	0.309682	0.334456
25	Male	Caucasian	24	2018	Maryland Heights, MO	2	13.95	2	0.143369	0.154839
26	Male	Caucasian	37	2018	Maryland Heights, MO	ND	4.42	0.424264	0.0959873	0.103666
27	Female	Caucasian	31	2018	Maryland Heights, MO	2	2.35	2	0.851064	0.919149
28	Female	Caucasian	64	2018	Maryland Heights, MO	1	5.55	1	0.18018	0.194595
29	Female	Caucasian	42	2019	Maryland Heights, MO	1	3.39	1	0.294985	0.318584
30	Female	Caucasian	38	2019	Maryland Heights, MO	4	5.73	4	0.69808	0.753927
31	Male	Caucasian / Asian	35	2019	Maryland Heights, MO	2	2.43	2	0.823045	0.888889
32	Male	Caucasian	36	2019	Maryland Heights, MO	1	4.96	1	0.201613	0.217742
33	Female	Caucasian	46	2020	Maryland Heights, MO	5	18.21	5	0.274574	0.29654
34	Male	Caucasian	53	2020	Maryland Heights, MO	2	13.64	2	0.146628	0.158358
35	Female	Caucasian	38	2021	Maryland Heights, MO	9	9	9	1	1.08
36	Female	Caucasian	35	2021	Maryland Heights, MO	1	6.28	1	0.159236	0.171975
37	Female	Caucasian	66	2021	Maryland Heights, MO	4	10.93	4	0.365965	0.395242
38	Female	Caucasian	26	2021	Maryland Heights, MO	ND	4.01	0.424264	0.105802	0.114266
39	Female	Caucasian	44	2021	Maryland Heights, MO	2	7.12	2	0.280899	0.303371
40	Female	Caucasian	57	2021	Maryland Heights, MO	ND	2.84	0.424264	0.149389	0.16134
41	Male	Caucasian	60	2021	Maryland Heights, MO	1	5.5	1	0.181818	0.196364
42	Male	African American	34	2021	Maryland Heights, MO	2	6.77	2	0.295421	0.319055
43	Male	African American	58	2022	Maryland Heights, MO	ND	1.26	0.424264	0.336718	0.363655
44	Male	Caucasian	64	2022	Maryland Heights, MO	ND	4.23	0.424264	0.100299	0.108323
45	Male	Caucasian	55	2022	Maryland Heights, MO	21	5.16	21	4.06977	4.39535
46	Male	Caucasian	56	2022	Maryland Heights, MO	1	3.46	1	0.289017	0.312139
47	Male	Hispanic	28	2023	Florida	37	29.5	37	1.25424	1.35458
48	Male	Hispanic	57	2023	Florida	183	11.2	183	16.3393	17.6464
49	Male	Hispanic	40	2023	Florida	16	13.3	16	1.20301	1.29925
50	Male	Black	73	2023	Florida	13	22.41	13	0.580098	0.626506
51	Male	Hispanic	34	2023	Florida	19	16.34	19	1.16279	1.25581
52	Male	Black	44	2023	Florida	22	22.14	22	0.993677	1.07317
53	Male	Hispanic	36	2023	Florida	4	14.31	4	0.279525	0.301887
54	Male	Black	30	2023	Florida	16	13.35	16	1.1985	1.29438
55	Male	Hispanic	58	2023	Florida	95	18.82	95	5.04782	5.45165
56	Male	Hispanic	35	2023	Florida	149	10.23	149	14.565	15.7302
57	Male	Hispanic	39	2023	Florida	11	3.36	11	3.27381	3.53571
58	Male	Hispanic	31	2023	Florida	35	21.38	35	1.63704	1.76801
59	Male	Hispanic	34	2023	Florida	26	13.1	26	1.98473	2.14351
60	Male	Hispanic	42	2023	Florida	14	27.94	14	0.501074	0.54116
61	Male	Hispanic	19	2023	Florida	66	26.02	66	2.53651	2.73943
62	Male	Hispanic	31	2023	Florida	12	9.36	12	1.28205	1.38462
63	Male	Hispanic	37	2023	Florida	10	8.98	10	1.11359	1.20267
64	Male	Hispanic	54	2023	Florida	10	10.08	10	0.992063	1.07143
65	Male	Hispanic	45	2023	Florida	129	13.27	129	9.72118	10.4989
66	Male	Hispanic	52	2023	Florida	24	18.67	24	1.28548	1.38832
67	Male	Black	25	2023	Florida	61	27.55	61	2.21416	2.39129
68	Male	Hispanic	32	2023	Florida	12	14.92	12	0.80429	0.868633
69	Male	Hispanic	48	2023	Florida	26	7.48	26	3.47594	3.75401
70	Male	Other	38	2023	Florida	59	30.27	59	1.94912	2.10505
71	Male	Hispanic	40	2023	Florida	8	15.31	8	0.522534	0.564337
72	Female	Hispanic	38	2023	Florida	14	16.38	14	0.854701	0.923077
73	Female	Hispanic	60	2023	Florida	ND	4.82	0.424264	0.0880216	0.0950633
74	Female	Hispanic	45	2023	Florida	2	7.96	2	0.251256	0.271357
75	Female	Hispanic	20	2023	Florida	36	15.65	36	2.30032	2.48435
76	Female	Hispanic	42	2023	Florida	45	8.47	45	5.31287	5.7379
77	Female	Hispanic	55	2023	Florida	59	14.73	59	4.00543	4.32587
78	Female	Hispanic	52	2023	Florida	38	21.21	38	1.79161	1.93494
79	Female	Hispanic	27	2023	Florida	ND	3.03	0.424264	0.140021	0.151223
80	Female	Hispanic	19	2023	Florida	17	7.89	17	2.15463	2.327
81	Female	Hispanic	39	2023	Florida	15	7.65	15	1.96078	2.11765
82	Female	Hispanic	52	2023	Florida	46	18.88	46	2.43644	2.63136
83	Female	Hispanic	53	2023	Florida	56	25.8	56	2.17054	2.34419
84	Female	Black	56	2023	Florida	8	3.85	8	2.07792	2.24416
85	Female	Black	28	2023	Florida	6	18.64	6	0.321888	0.347639
86	Female	Hispanic	36	2023	Florida	49	14.14	49	3.46535	3.74257
87	Female	Hispanic	23	2023	Florida	67	26.13	67	2.5641	2.76923
88	Female	Hispanic	41	2023	Florida	683	13.98	683	48.8555	52.7639
89	Female	Hispanic	57	2023	Florida	ND	3.78	0.424264	0.112239	0.121218
90	Female	Hispanic	40	2023	Florida	ND	4.09	0.424264	0.103732	0.112031
91	Female	Hispanic	50	2023	Florida	25	22.1	25	1.13122	1.22172
92	Female	Hispanic	25	2023	Florida	8	12.21	8	0.655201	0.707617
93	Female	Hispanic	55	2023	Florida	ND	10.34	0.424264	0.0410313	0.0443138
94	Female	Hispanic	27	2023	Florida	10	11.87	10	0.84246	0.909857
95	Female	Black	20	2023	Florida	56	7.31	56	7.66074	8.2736
96	Female	Black	27	2023	Florida	9	10.56	9	0.852273	0.920455

## Sheet: Table S2
Sample Name	Braand	Product	Food Type	Production Type	Product Type	Collection Date	Chlormequat (ppb)	LOD (ppb)	LOQ (ppb)
EWG22_oats_20	General Mills	General Mills Cheerios	oats	Conventional	cereal	June 2022	107	10	100
EWG22_oats_23	General Mills	General Mills Honey Nut Cheerios	oats	Conventional	cereal	June 2022	30	10	100
EWG22_oats_21	Kellogg's	Kellogg's Special K Fruit & Yogurt	oats	Conventional	cereal	June 2022	ND	10	100
EWG22_oats_22	Quaker	Quaker Oatmeal Squares Honey Nut	oats	Conventional	cereal	June 2022	160	10	100
EWG22_oats_19	Quaker	Quaker Old Fashioned Oats	oats	Conventional	whole oats	June 2022	291	10	100
EWG22_oats_24	365 Whole Foods Market	365 Whole Foods Market Organic Raisin Granola	oats	Organic	granola	August 2022	ND	10	100
EWG22_oats_25	General Mills	General Mills Cheerios Oat Crunch Oats n' Honey	oats	Conventional	cereal	August 2022	90	10	100
EWG22_oats_26	General Mills	General Mills Frosted Cheerios	oats	Conventional	cereal	August 2022	40	10	100
EWG22_oats_31	Target	Good & Gather French Vanilla Almond Granola	oats	Conventional	granola	August 2022	90	10	100
EWG22_oats_27	Quaker	Quaker Chewy Dark Chocolate Chunk	oats	Conventional	snack bar	August 2022	80	10	100
EWG22_oats_28	Quaker	Quaker Instant Oatmeal Maple & Brown Sugar	oats	Conventional	instant oatmeal	August 2022	170	10	100
EWG22_oats_29	Quaker	Quaker Oatmeal Squares Brown Sugar	oats	Conventional	cereal	August 2022	90	10	100
EWG22_oats_30	Quaker	Quaker Simply Granola Oats Honey & Almonds	oats	Conventional	granola	August 2022	70	10	100
EWG22_oats_32	Walmart	Walmart Great Value Oats & Honey Granola	oats	Conventional	granola	August 2022	180	10	100
EWG23_oats_10	365 Whole Foods Market	365 Whole Foods Market Fruit & Nut Muesli	oats	Conventional	granola	May 2023	ND	3	40
EWG23_oats_17	365 Whole Foods Market	365 Whole Foods Market Organic Chocolate Chip Chewy Granola	oats	Organic	snack bar	May 2023	ND	3	40
EWG23_oats_11	365 Whole Foods Market	365 Whole Foods Market Organic French Vanilla Granola	oats	Organic	granola	May 2023	ND	3	40
EWG23_oats_19	365 Whole Foods Market	365 Whole Foods Market Organic Old Fashioned Rolled Oats	oats	Organic	whole oats	May 2023	ND	3	40
EWG23_oats_01	General Mills	General Mills Cheerios	oats	Conventional	cereal	May 2023	123	3	40
EWG23_oats_02	General Mills	General Mills Cheerios Oat Crunch Oats n' Honey	oats	Conventional	cereal	May 2023	104	3	40
EWG23_oats_03	General Mills	General Mills Frosted Cheerios	oats	Conventional	cereal	May 2023	122	3	40
EWG23_oats_04	General Mills	General Mills Honey Nut Cheerios	oats	Conventional	cereal	May 2023	116	3	40
EWG23_oats_05	Kellogg's	Kellogg's Special K Fruit & Yogurt	oats	Conventional	cereal	May 2023	12	3	40
EWG23_oats_16	Quaker	Quaker Chewy Dark Chocolate Chunk	oats	Conventional	snack bar	May 2023	60	3	40
EWG23_oats_13	Quaker	Quaker Instant Oatmeal Maple & Brown Sugar	oats	Conventional	instant oatmeal	May 2023	112	3	40
EWG23_oats_14	Quaker	Quaker Instant Oatmeal Organic Maple & Brown Sugar	oats	Organic	instant oatmeal	May 2023	ND	3	40
EWG23_oats_06	Quaker	Quaker Oatmeal Squares Brown Sugar	oats	Conventional	cereal	May 2023	199	3	40
EWG23_oats_07	Quaker	Quaker Oatmeal Squares Honey Nut	oats	Conventional	cereal	May 2023	189	3	40
EWG23_oats_18	Quaker	Quaker Old Fashioned Oats	oats	Conventional	whole oats	May 2023	209	3	40
EWG23_oats_09	Quaker	Quaker Simply Granola Oats Honey & Almonds	oats	Conventional	granola	May 2023	69	3	40
EWG23_oats_15	Simple Truth (Harris Teeter)	Simple Truth Organic Instant Oatmeal Maple & Brown Sugar	oats	Organic	instant oatmeal	May 2023	ND	3	40
EWG23_oats_12	Simple Truth (Harris Teeter)	Simple Truth Organic Oats & Honey Granola Clusters	oats	Organic	granola	May 2023	ND	3	40
EWG23_oats_08	Simple Truth (Harris Teeter)	Simple Truth Organic Toasted Oats Cereal	oats	Organic	cereal	May 2023	17	3	40
EWG23_wheat_09	Arnold	Arnold Whole Grains Healthy Multi-Grain Bread	wheat	Conventional	bread	February 2023	12.6	3	40
EWG23_wheat_11	Band of Bakers	Band of Bakers Harvest Loaf	wheat	Conventional	bread	February 2023	ND	3	40
EWG23_wheat_07	General Mills	General Mills Cinnamon Toast Crunch	wheat	Conventional	cereal	February 2023	ND	3	40
EWG23_wheat_08	Gold Medal	Gold Medal Premium Quality All Natural Whole Wheat Flour for Baking, 5 lb.	wheat	Conventional	wheat	February 2023	ND	3	40
EWG23_wheat_06	Great Value (Walmart)	Great Value Half-Length Spaghetti	wheat	Conventional	pasta	February 2023	ND	3	40
EWG23_wheat_03	Kellogg's	Kellogg's Frosted Mini Wheats	wheat	Conventional	cereal	February 2023	ND	3	40
EWG23_wheat_05	King Arthur	King Arthur Flour All-Purpose Unbleached Flour	wheat	Conventional	wheat	February 2023	ND	3	40
EWG23_wheat_04	Nabisco	Nabisco Ritz Crackers	wheat	Conventional	crackers	February 2023	ND	3	40
EWG23_wheat_10	Nature's Own	Nature's Own 100% Whole Grain Bread	wheat	Conventional	bread	February 2023	3.5	3	40
